# Supplementary material for: Comprehensive Profiling of Tubby-Like Protein Expression Uncovers Ripening-Related TLP Genes in Tomato (Solanum lycopersicum)
Source: Int J Mol Sci. 2020 Feb 3;21(3):1000. doi: 10.3390/ijms21031000 (PMC7037718; doi:10.3390/ijms21031000)
Supplement: Supplementary file 1 [file ijms-21-01000-s001.zip]

Archive with 4 entries (3 files):
- ijms-685074-supplementary/
- ijms-685074-supplementary/Supplemental Table3  Primers used for qRT-PCR.xlsx
- ijms-685074-supplementary/Supplementary Table 1-The 10 Motifs of TLPs in Tomato.xlsx
- ijms-685074-supplementary/Supplementary Table 2-TLPs in Arabidopsis and Rice.xlsx
