# Supplementary material for: Comprehensive Profiling of Tubby-Like Protein Expression Uncovers Ripening-Related TLP Genes in Tomato (Solanum lycopersicum)
Source: Int J Mol Sci. 2020 Feb 3;21(3):1000. doi: 10.3390/ijms21031000 (PMC7037718; doi:10.3390/ijms21031000)
Supplement: Supplementary file 1 [file ijms-21-01000-s001.zip › ijms-685074-supplementary/Supplemental Table3 Primers used for qRT-PCR.xlsx]

## Sheet: Sheet1
Genes	Forward	Reverse
Actin	TGTCCCTATTTACGAGGGTTATGC	CAGTTAAATCACGACCAGCAAGAT
TLP1	GCTGGTGTTTGCAGGAGTTG	AGCTGGAATTGCGTCCATGA
TLP2	TCAAGGTGTCGCCAGAGTTC	TTGAGCCCACAAGCCTAGTG
TLP4	GTTGGGCCAATCTTCCTCCA	TCCAAGCACATTCAGCTCGT
TLP5	TGTTCTTGGAACACGGGGTC	GCAAAAGCTTGAACCGCAGA
