# Supplementary material for: Comprehensive Profiling of Tubby-Like Protein Expression Uncovers Ripening-Related TLP Genes in Tomato (Solanum lycopersicum)
Source: Int J Mol Sci. 2020 Feb 3;21(3):1000. doi: 10.3390/ijms21031000 (PMC7037718; doi:10.3390/ijms21031000)
Supplement: Supplementary file 1 [file ijms-21-01000-s001.zip › ijms-685074-supplementary/Supplementary Table 1-The 10 Motifs of TLPs in Tomato.xlsx]

## Sheet: Sheet1
Solanum lycopersicum	Alt. Name	Name	Width	Motif Similarity Matrix
				1	2	3	4	5	6	7	8	9	10
	MEME-1	DQEKVILQFGKIGKDIFTMDYRYPLSAFQAFAICLSSFDTKLACE	45	--	0.14	0.16	0.16	0.16	0.15	0.2	0.26	0.17	0.14
	MEME-2	VACASVCKSWREVTKEIVKTPEECGKLTFPISLKQPGPRDSPIQCFIKRD	50	0.14	--	0.12	0.12	0.13	0.22	0.38	0.24	0.16	0.22
	MEME-3	LVLKNKAPRWHEQLQCWCLNFRGRVTVASVKNFQLVAAVDP	41	0.16	0.12	--	0.12	0.15	0.15	0.19	0.27	0.18	0.19
	MEME-4	KFLLAAKRIRRATCTDYVISLDADDFSRASNTYIGKLRSNFLGTKFTIYD	50	0.16	0.12	0.12	--	0.19	0.16	0.19	0.25	0.26	0.22
	MEME-5	RSSRRFYSKQVSPKVPAGNYSIATISYELNVLGTRGPRRMHCAMHSIPFS	50	0.16	0.13	0.15	0.19	--	0.15	0.26	0.25	0.23	0.17
	MEME-6	QSCWANLPPELLRDIIRRVEESESSWPAR	29	0.15	0.22	0.15	0.16	0.15	--	0.3	0.29	0.18	0.2
	MEME-7	MSFKSIVRELREMKGGJGRRS	21	0.2	0.38	0.19	0.19	0.26	0.3	--	0.15	0.12	0.19
	MEME-8	NSTYHLYLGLSPSLD	15	0.26	0.24	0.27	0.25	0.25	0.29	0.15	--	0.19	0.19
	MEME-9	EGRHWRNRTRSHIAPDVVPFD	21	0.17	0.16	0.18	0.26	0.23	0.18	0.12	0.19	--	0.14
	MEME-10	SIQEGGSAPTPTSFPQSFDE	20	0.14	0.22	0.19	0.22	0.17	0.2	0.19	0.19	0.14	--
