# Supplementary material for: Comprehensive Profiling of Tubby-Like Protein Expression Uncovers Ripening-Related TLP Genes in Tomato (Solanum lycopersicum)
Source: Int J Mol Sci. 2020 Feb 3;21(3):1000. doi: 10.3390/ijms21031000 (PMC7037718; doi:10.3390/ijms21031000)
Supplement: Supplementary file 1 [file ijms-21-01000-s001.zip › ijms-685074-supplementary/Supplementary Table 2-TLPs in Arabidopsis and Rice.xlsx]

## Sheet: Sheet1
Arabidopsis thaliana	AtTLP1	AT1G76900	MSFRSIVRDVRDSIGSLSRRSFDFKLSSLNKEGGKSRGSVQDSHEEQLVVTIQETPWANLPPELLRDVIKRLEESESVWPARRHVVACASVCRSWRDMCKEIVQSPELSGKITFPVSLKQPGPRDATMQCFIKRDKSNLTYHLYLCLSPALLVENGKFLLSAKRIRRTTYTEYVISMHADTISRSSNTYIGKIRSNFLGTKFIIYDTQPAYNSNIARAVQPVGLSRRFYSKRVSPKVPSGSYKIAQVSYELNVLGTRGPRRMHCAMNSIPASSLAEGGTVPGQPDIIVPRSILDESFRSITSSSSRKITYDYSNDFSSARFSDILGPLSEDQEVVLEEGKERNSPPLVLKNKPPRWHEQLQCWCLNFRGRVTVASVKNFQLIAANQPQPQPQPQPQPQP…
	AtTLP2	AT2G18280	MSLKSILRDLKEVRDGLGGISKRSWSKSSHIAPDQTTPPLDNIPQSPWASLPPELLHDIIWRVEESETAWPARAAVVSCASVCKSWRGITMEIVRIPEQCGKLTFPISLKQPGPRDSPIQCFIKRNRATATYILYYGLMPSETENDKLLLAARRIRRATCTDFIISLSAKNFSRSSSTYVGKLRSGFLGTKFTIYDNQTASSTAQAQPNRRLHPKQAAPKLPTNSSTVGNITYELNVLRTRGPRRMHCAMDSIPLSSVIAEPSVVQGIEEEVSSSPSPKGETITTDKEIPDNSPSLRDQPLVLKNKSPRWHEQLQCWCLNFKGRVTVASVKNFQLVAEIDASLDAPPEEHERVILQFGKIGKDIFTMDYRYPLSAFQAFAICISSFDTKPACEG*
	AtTLP3	AT2G47900	MSFKSLIQDMRGELGSISRKGFDVRFGYGRSRSQRVVQDTSVPVDAFKQSCWASMPPELLRDVLMRIEQSEDTWPSRKNVVSCAGVCRNWREIVKEIVRVPELSSKLTFPISLKQPGPRGSLVQCYIMRNRSNQTYYLYLGLNQAAASNDDGKFLLAAKRFRRPTCTDYIISLNCDDVSRGSNTYIGKLRSNFLGTKFTVYDAQPTNPGTQVTRTRSSRLLSLKQVSPRIPSGNYPVAHISYELNVLGSRGPRRMQCVMDAIPASAVEPGGTAPTQTELVHSNLDSFPSFSFFRSKSIRAESLPSGPSSAAQKEGLLVLKNKAPRWHEQLQCWCLNFNGRVTVASVKNFQLVAAPENGPAGPEHENVILQFGKVGKDVFTMDYQYPISAFQAFTICLSS…
	AtTLP4	AT1G61940	MPPELLRDVLMRIERSEDTWPSRKNVVSCVGVCKNWRQIFKEIVNVPEVSSKFTFPISLKQPGPGGSLVQCYVKRNRSNQTFYLYLGGEAKIFCQSEPSEPNKSIWKLSLKPGGTATTQTELDNFVSFRSPSGQKEGVLVLKSKVPRLEEQSWCLDFNGWRDIVSSGKKFQLVALLRTNLRMKTTFSSLRKSETCTNSSYEAEWIPLVRTSVFAVIARVCRDKKHTPSYELKLALYFAKNSAILKKFVLRGYTREEDLLALPVAN*
	AtTLP5	AT1G43640	MSFLSIVRDVRDTVGSFSRRSFDVRVSNGTTHQRSKSHGVEAHIEDLIVIKNTRWANLPAALLRDVMKKLDESESTWPARKQVVACAGVCKTWRLMCKDIVKSPEFSGKLTFPVSLKQPGPRDGIIQCYIKRDKSNMTYHLYLSLSPAILVESGKFLLSAKRSRRATYTEYVISMDADNISRSSSTYIGKLKSNFLGTKFIVYDTAPAYNSSQILSPPNRSRSFNSKKVSPKVPSGSYNIAQVTYELNLLGTRGPRRMNCIMHSIPSLALEPGGTVPSQPEFLQRSLDESFRSIGSSKIVNHSGDFTRPKEEEGKVRPLVLKTKPPRWLQPLRCWCLNFKGRVTVASVKNFQLMSAATVQPGSGSDGGALATRPSLSPQQPEQSNHDKIILHFGKVGKD…
	AtTLP6	AT1G47270	MDLSLLLPKRSWEISGGADKISRVAMSLKNIVKNKYKAIGRRGRSHIAPEGSSVSSSLSTNEGLNQSIWVDLPPELLLDIIQRIESEQSLWPGRRDVVACASVCKSWREMTKEVVKVPELSGLITFPISLRQPGPRDAPIQCFIKRERATGIYRLYLGLSPALSGDKSKLLLSAKRVRRATGAEFVVSLSGNDFSRSSSNYIGKLRSNFLGTKFTVYENQPPPFNRKLPPSMQVSPWVSSSSSSYNIASILYELNVLRTRGPRRMQCIMHSIPISAIQEGGKIQSPTEFTNQGKKKKKPLMDFCSGNLGGESVIKEPLILKNKSPRWHEQLQCWCLNFKGRVTVASVKNFQLVAAAAEAGKNMNIPEEEQDRVILQFGKIGKDIFTMDYRYPISAFQAF…
	AtTLP7	AT1G53320	MPLSRSLLSRRISNSFRFHQGETTTAPESESIPPPSNMAGSSSWSAMLPELLGEIIRRVEETEDRWPQRRDVVTCACVSKKWREITHDFARSSLNSGKITFPSCLKLPGPRDFSNQCLIKRNKKTSTFYLYLALTPSFTDKGKFLLAARRFRTGAYTEYIISLDADDFSQGSNAYVGKLRSDFLGTNFTVYDSQPPHNGAKPSNGKASRRFASKQISPQVPAGNFEVGHVSYKFNLLKSRGPRRMVSTLRCPSPSPSSSSAGLSSDQKPCDVTKIMKKPNKDGSSLTILKNKAPRWHEHLQCWCLNFHGRVTVASVKNFQLVATVDQSQPSGKGDEETVLLQFGKVGDDTFTMDYRQPLSAFQAFAICLTSFGTKLACE*
	AtTLP8	AT1G16070	MAGSRKVNDLLEENKGNVDTITGSLSTQKGEDKENVSPEKVSTSVETRKLDRALKSQSMKGNSGFPTEVTNFKSFSTGGRTALKQSSLQACMQKNSEVDKSSFGMKTWTSVDSEHSSSLKVWEFSDSEAAPASSWSTLPNRALLCKTLPLDVGRCTCLIVKEQSPEGLSHGSVYSLYTHEGRGRKDRKLAVAYHSRRNGKSIFRVAQNVKGLLCSSDESYVGSMTANLLGSKYYIWDKGVRVGSVGKMVKPLLSVVIFTPTITTWTGSYRRMRTLLPKQQPMQKNNNKQVQQASKLPLDWLENKEKIQKLCSRIPHYNKISKQHELDFRDRGRTGLRIQSSVKNFQLTLTETPRQTILQMGRVDKARYVIDFRYPFSGYQAFCICLASIDSKLCCTV*
	AtTLP9	AT3G06380	MTFRSLLQEMRSRPHRVVHAAASTANSSDPFSWSELPEELLREILIRVETVDGGDWPSRRNVVACAGVCRSWRILTKEIVAVPEFSSKLTFPISLKQSGPRDSLVQCFIKRNRNTQSYHLYLGLTTSLTDNGKFLLAASKLKRATCTDYIISLRSDDISKRSNAYLGRMRSNFLGTKFTVFDGSQTGAAKMQKSRSSNFIKVSPRVPQGSYPIAHISYELNVLGSRGPRRMRCIMDTIPMSIVESRGVVASTSISSFSSRSSPVFRSHSKPLRSNSASCSDSGNNLGDPPLVLSNKAPRWHEQLRCWCLNFHGRVTVASVKNFQLVAVSDCEAGQTSERIILQFGKVGKDMFTMDYGYPISAFQAFAICLSSFETRIACE*
	AtTLP10	AT1G25280	MSFRGIVQDLRDGFGSLSRRSFDFRLSSLHKGKAQGSSFREYSSSRDLLSPVIVQTSRWANLPPELLFDVIKRLEESESNWPARKHVVACASVCRSWRAMCQEIVLGPEICGKLTFPVSLKQPGPRDAMIQCFIKRDKSKLTFHLFLCLSPALLVENGKFLLSAKRTRRTTRTEYIISMDADNISRSSNSYLGKLRSNFLGTKFLVYDTQPPPNTSSSALITDRTSRSRFHSRRVSPKVPSGSYNIAQITYELNVLGTRGPRRMHCIMNSIPISSLEPGGSVPNQPEKLVPAPYSLDDSFRSNISFSKSSFDHRSLDFSSSRFSEMGISCDDNEEEASFRPLILKNKQPRWHEQLQCWCLNFRGRVTVASVKNFQLVAARQPQPQGTGAAAAPTSAPAH…
	AtTLP11	AT5G18680	MTLRSLILEMRSRPHRVVHDLAAAAAADSTSVSSQDYRWSEIPEELLREILIRVEAADGGGWPSRRSVVACAGVCRGWRLLMNETVVVPEISSKLTFPISLKQPGPRDSLVQCFIKRNRITQSYHLYLGLTNSLTDDGKFLLAACKLKHTTCTDYIISLRSDDMSRRSQAYVGKVRSNFLGTKFTVFDGNLLPSTGAAKLRKSRSYNPAKVSAKVPLGSYPVAHITYELNVLGSRGPRKMQCLMDTIPTSTMEPQGVASEPSEFPLLGTRSTLSRSQSKPLRSSSSHLKETPLVLSNKTPRWHEQLRCWCLNFHGRVTVASVKNFQLVAAGASCGSGTGMSPERQSERIILQFGKVGKDMFTMDYGYPISAFQAFAICLSSFETRIACE*
Oryza sativa	OsTLP1	Os05g36190	MSFRSIVRDVRDSFGSLSRRSFEVTLAGLSGLTGHHRGKSQSTVHELCDADLIIQESRWASLPPELLRDVIRRLEASESTWPSRKDVVSCAAVCKAWREMCKEIVLSPEFCGKLTFPLSLKQPGPRDGMIQCFIKRDKSKSTYHLYLCLSTAVLADSGKFLLSAKRHRKTTCTEYVISMDADNISRSSSTYIGKLRSNFLGTKFIIYDTQPSYNGAVIPPVGRSSRRFNSKKVSPKMPSGSYNIAQVTYELNVLGTRGPRRMHCVMHSIPASSVEPGGIVPGQPEQIVPRAFEESFRSTTSFSKSSIMDRSMDFSSSRDFSSARFSDIAGGTINGDEEGQNKERPLVLRNKAPRWHEQLQCWCLNFRGRVTIASVKNFQLIAAPAQPPAGAPTPSQPAP…
	OsTLP2	Os08g01290	MSFRSIVRDVRDSFGSLSRRSFEVRISGLPGLSGHHRGKSLGSLSELRDRPVVVDQSRWVGLPPELLRDVMKRLEEGESNWPSRKDVVACAAVCRTWREICKDIVQSPEICGKLTFPVSLKQPGPRDGLIQCFIKRDKSKLTYYLYLCLSPAVLSENGKFLLAAKRNRRATSTEYIISVDSKNISRSSNGYVGKMRSNFLGTKFVVYDTQPPYNAGSLMSCQHGSRRISSRRVSPKLPTGSYPIAHVKYELNVLGTRGPRRMQCTMHSIPASAVDPEGVVPGQPEQLLPGPFEESFRSTNTSSRFSFMDRSLDFSSSRFSEISGSANQQGEDDIPEAKERPLVLRNKVPRWHEQLQCWCLNFRGRVTVASVKNFQLIAAASSESSQLEQQQQQQQQNHA…
	OsTLP3	Os04g59130	MSFRSIVRDFRDSFGTLSKRSFEVKISGFSGRHRGKSIGPSSELDDTPVVAQQSKWAGLPPELLRDVMKRLEEDDSNWPSRKDVVACASVCTTWRDMCKDIVRNPEFCGKLTFPVSLKQPGPRDGVIQCFIKRDKSKLTYHLYLCLSSAVLDETGKFLLSAKRSRRTTHTDYIISMDSKNISRSSSGYIGKLRSNFLGTKFIIYDTQPPYNARTLCSQERTSRRFSSRKVSPKVPTGCYPIVQVNYELNVLGTRGPRRMQCAMHSIPASAVEPGGIVPGQPKELLPRLFEESFRSMATSFSKYSITDHSTDFSSSRFSEFGGGALQGQEQEQDGDDVNKERPLVLRNKAPRWHEQLQCWCLNFRGRVTVASVKNFQLIAAAPQPSSGAASEPSQAGQAA…
	OsTLP4	Os12g06630	MSFRSIVRDVRDGFGSLSRRGFEVRLVGHRRGRSHSAVHELRDGHAAAAAADVVQSSCWANLPPELLRDVIERLEASEAAWPSRKNVVACAAVCRTWRDMCREIVKNPEFCGKITFPVSLKQPGPRNGAIQCFIKRDKSTQTYNLYLCLSSAVLVESGKFLLSAKRYSRATCTEYTIFMSADNTSRSSNMYIGKLRSNLLGTKFVIYDTQPPCNTANVSQSGKTSRRFYSRKVSPKNPSSTYSIAQVSYELNVLGTRGPRRMNCVMHSIPASSLEAGGTVPCQPDSVLARSLDESFGSISFSKSSIMDRSIRFSSSRYSDISVGGPMVGGQALGDSDESKERPLILRNKAPRWHEQLQCWCLNFKGRVTVASVKNFQLVAATQPAAGAPTPSQPAPPPP…
	OsTLP5	Os01g64700	MSFRSIVRDVRDGFGSLSRRSFEVTLASLYGLTGHHKGKTQSSLDELDDSPAIIPESRWASLPPELLREVIRRLEADESTWPSRRNVVCFAAVCRTWREMCKETVLSPEFCGKLTFPVSIKQPGPRDGMIQCYIKRNRSKSTYHLYLCLSNVVTAEGGKFVLAAKRHRKTTCTEYTISMVSGNISRSSRTNIGKLRSNFLGTKFIIYDTQPPYNGAVVPHVGRTSKRFNSTKVSPKVPSVTYNIAQVSYELNVLGTRGPRRMRCMMHSIPASSVEPGGIVPGQPEQIVPRALEDSFRSTTSFSQSFRSTTSFSKSIMDPSMDFSSARFSDISGSIMGGDDNGEIKERPLVLRNKPPRWHEQLQCWCLNFRGRVTIASVKNFQLVAAPSPPPAGAPTPSQ…
	OsTLP6	Os11g06420	MSFRSIVRDVRDGFGSLSRRGFEVRILGHRRGKSHGAVHELHDPVPVIQSSCWASLPPELLRDIIERLEESEATWPSRKHVVACAGVCRTWREMCKEIVKNPELCGKITFPISLRQPGPRDGTMQCFIRRDKSTQTYYLYLSLGSAVLVDNGKFLLSAKRNWHATCTEYVISMNANNLSRSTNTNIGKLRSNFLGTKFVIYDTHTPYNATSDSQSGKTSRRFSNKGTAKHPCSTYSIANISYELNVFGTRGPRRMCCLMHSIPASSLEAGGTVPSQPDSILAHSLNESSFRSVSFSKSSVMDHSMHFSSAQFSDISIGDGPRIGGRVLSDDEECKETPLILQNKAPRWHEQLQCWCLNFRGRVTVASVKNFQLIAATQPAAGAPTPSQPVPPPPPEHDK…
	OsTLP7	Os07g47110	MSFRSVIQEVKGEIGAISRRGFRSRPGRVRRVAAAAEEPPDESSAAALVMRESCWTQLPPELLREVLARVEESEGWWPRRRDVVACAGVCRSWRGIVREIVRTPEASGNLTFPISLKQPGPRDAPMKCFIVRNRTTQTYYLYIGLTDALTDDGKFLLAARKCRRTTCTEYLISLDMNDISKRTDSYVGKLRSNFLGTKFTIYDAHPPYAGDVISKGQSARVIGSNHLSPRIPAGNYPVSHISYELNVLGSRGPRRMHCAMDSIPVSAIEQGGTAPTQTEFPLSYHESFTSIPFFKSKSVRANNSTASLLTQNGSKLVLKNKSPRWHEHLQCWCLNFHGRVTVASVKNFQLVASDESNPTNQEHDDVILQFGKVGKDMFTMDYRYPISAFQAFAICLSSF…
	OsTLP8	Os02g47640	MSLKSIVRELREMRDGIGSMSRRAADGRAGGGRGGSRHSWPVLWSEQQQPPQQQQLQRQEHQQQQGRWANLPPELLLDVIQRVEASEATWPARRQVVACAAVCRSWREVTKEVVKTLEECGRITFPISLKQPGPREHPVQCFVRRDRATSTYLLYLGLSPSLHGENDKLLLAARKIRRATRTSFVISLVSNDFSLSSSTYVGKLKPNFLGTKFTIFDSQPPCDAVVLPNNRPSKRHFKQVSPRLPLGNYNVATVSYELTVLRNRGPRRMQCTMHSIPALCIQEGGKAPTPTGIIHSLDEQVPALSTSKGKEPAIEFSSTSLSADLSGPVCTNEVPLVLKNKAPRWHEQLQCWCLNFRGRVTVASVKNFQLVASVDPSLGIPAAEQEKVILQFGKIGKDI…
	OsTLP9	Os01g48370	MPRETPPPPPPEGGEVHEVVEGEDGQAEDQEERWARLLPELMSEVVRRVEASGGERWPARKDVVSCACVCRRWRDAAVAVVRPPAESGKITFPSSLKQPGPREFPMQCFIKRNKKNSTFYLYLGLTNATVDKGKFLMAARRFRRGPHTEYIVSLDADDLSQGSNAYMGKLRSDFWGTNFKIYDSKPPYDGAKASSSRSSRRFGSRRISPQVSAGNYEVGQVSYKYNLLKSRGPRRMYCALECPSTQETWENCLKTKFRKPTGNTVLRNKAPRWHEHLQCWCLNFHGRVTVASVKNFQLVAAADPNDPASSKDEETVLLQFGKVDDNIFTMDYRQPLSAFQAFAISLSSFGTKLACE*
	OsTLP10	Os05g43850	MALWRCSSSWLSSVSRSSGGVGGGESKVSPEIAPVSGGEGEGEEEEGEEERWSRLLPELLTEIMRRVDAGAERWPPRRDVVACACVCRRWRDAAVSVVRPPLECGRITFPSSLKQPGPRDAPMHCFIRRNKKNSTFYLYLSLTQALTDKGKFLLAARRFRNGAHTEYIISYDCDDLFPGSNSYVGKLRSDFLGTKFIIYDSQPPYDGAKPSRSQSSRRFASKQINPNVSGGNYEVGQVSYKFNFLKSRGPRRMQCNIQCPVGQSTASDPLKKLISTSSPLALRNKAPRWHEHLQCWCLNFHGRVTVASVKNFQLVAPAGTSDPWGIADEETVILQFGKIEDDAFTMDYRQPLSAFQAFAICLTSFGTKLACE*
	OsTLP11	Os05g48670	MAAVREPREEAAVGEGEGEEEGRWGGLLPELVEEVVRRVEASGGERWPARKDLVSCACVCRRWREAAAAVVRPLPESGRITFPSSLKQGSFIAGLQKYQFCEVGFLADQIGIDMVYNLSYNLKSGFEVSAFALLPGPKDFPIQCFVKRNKKKSMFYLYLGLLNGTMDKGKFLMAARRFRRGPHTEYVISLDADDLSQGSNAYVGKLRSDFWGTNFKIYDNQPPYDDAKTSSTRSSQRFGSTHRFGSRRICPQISAGNFNVGQISYKYNLLKSRGPRRMFCTMECPSTQETWENSLKTKSLRCTGTTVLRNKAPRWHEHLQCWCLNFHGRVTVASVKNFQLVATADPSHPDSVGDEETVILQFGKVDSNIFTMDYRQPLSAFQAFAICLSSFGTKLACE*
	OsTLP12	Os01g55430	MVPWRRSSSSSSAPSSRPARRPARTNARVSPDVSSELSPLAGEEGAGEERWSALVPDLLADILRCVEAGSERWPPRRDVVACASVCRRWRDVAVAVVQPPLESGKITFPSSLKQPGPRDAPMQCFIKRNKKNSTFFLYLGLTQELTDDEKFLLAARRCRRGLHKEYAITINSDGLFHGSQSCVGNLKSNFTGTKFTIRDWQPPYEGAKAFSSRSGRWFGNKHRCPLVSTGDVEVGEVSYKYSLLRPRGPRRMSCSVQCPVLKGTAVDPQDGKRLSNSIPSSLVLNSKVPSWHEHLQCWCLNFHGRVMVASVKNFQLIAPVEPGEPSDKTVVLQFGKIDDDVFTMDYRQPLSAFQAFAICLSNFGTKLA*
	OsTLP13	Os02g08310	MAATKREPLRPISSNAGTVERRARGGAAAAAAAKEKEKENEVPTEIGRGKDGGEKKPPVVVAVVVPPAPPLKPSSLQVRMKAEEEKEREEEEEGSSPAVALVAGLQVRMGPRGRELLLPPPPPPPPLPLPTSSSYEAWDLSDNEAAPASSWATLPNRALLCRPLPLDVGRCTCIIAKETLAAAAAGARGVALYSLYTNEGQGRQDRKLAVARHRRRRGRSEFVVAQNLDGIFCTSDKNFLGTLSSNLVGSRYRIWGQGNRVDEIKSQSKRLLGVVAFAPTVTTLTGSFRSMRAWIPKNQSIHLKNSNSAQIQHISGLPKDWQEKKIKADQLCSRSPFYNNMTKRYELDFRERAGRMGYKVQPSVKNFQMTLEEKGRQTILQLGRIGKSKYIMDFRYPLT…
	OsTLP14	Os03g22800	MSFRSLIQEMRDEFGSISRHSLRSRSHRGGGGAPRVAAVGPAEAAAMQQSCWAQLPPELLREVLVRIEESEVWWPSRRDVVACAGVCRSWRGITKEIVRVPEASGKLTFPISLKQPGPRDGTLKCFIRRNRTTQTYYLYIGLTEALADDGKFLLAARKCRKPTCTDYLISLDMSDMSKGSNTYIGKLRSNFLGTKFTVYDAHPPYDGAVVSKSRSARVVGLNQVSPRVPAGNYPVSHISYELNVLGARGPRRMNCIMDSIPTSAVQEGGKAPTQTEFPLSGLDSFPSISFFRSKSARIDSATSQLSTQKEEKLVLKNKSPRWHEQLQCWCLNFRGRVTVASVKNFQLVASDENGPTNQEQDKVILQFGKIGKDLFTMDYRYPISAFQSFAICLSSFDTK…
